# Supplementary material for: Osmostress enhances activating phosphorylation of Hog1 MAP kinase by mono‐phosphorylated Pbs2 MAP2K
Source: EMBO J. 2020 Feb 3;39(5):e103444. doi: 10.15252/embj.2019103444 (PMC7049814; doi:10.15252/embj.2019103444)
Supplement: Supplementary file 3 — Source Data for Expanded View [file EMBJ-39-e103444-s012.zip]

Archive with 5 entries (4 files):
- EMBOJ_103444_SourceData_FigEV1.pdf
- __MACOSX/
- __MACOSX/._EMBOJ_103444_SourceData_FigEV1.pdf
- EMBOJ_103444_SourceData_FigEV3.pdf
- __MACOSX/._EMBOJ_103444_SourceData_FigEV3.pdf
